# Supplementary material for: Conserved, breed-dependent, and subline-dependent innate immune responses of Fayoumi and Leghorn chicken embryos to Newcastle disease virus infection
Source: Sci Rep. 2019 May 10;9:7209. doi: 10.1038/s41598-019-43483-1 (PMC6510893; doi:10.1038/s41598-019-43483-1)
Supplement: Supplementary file 2 — Supplementary Dataset 1 [file 41598_2019_43483_MOESM2_ESM.xlsx]

## Sheet: Sheet1
Conserved, breed-dependent, and subline-dependent innate immune responses of Fayoumi and Leghorn chicken embryos to Newcastle disease virus infection
Megan Schilling123, Sahar Memari12, Meredith Cavanaugh12, Robab Katani15, Melissa S. Deist4, Jessica Radzio-Basu15, Susan J. Lamont4, Joram J. Buza3, and Vivek Kapur1234*
1 Pennsylvania State University, Huck Instutites of the Life Sciences, University Park, PA 16802, USA; 2 Pennsylvania State University, Animal Science Department, University Park, PA 16802, USA
3 The Nelson Mandela African Institution of Science and Technology, School of Life Science and Bioengineering, Arusha, Tanzania; 4 Iowa State University, Department of Animal Science, Ames IA 50011, USA
5 Pennsylvania State University, Applied Biological and Biosafety Research Laboratory, University Park, PA 16802, USA
	Ghs6		Ghs13		M5.1		M15.2
Target	Log2FC	pvalue	Log2FC	pvalue	Log2FC	pvalue	Log2FC	pvalue
CAMP	7.86202	8.076e-05	11.2823	0.0006491	6.10606	0.01697	12.2166	0.0007492
CASP1	1.48194	0.3092	0.963793	0.258	3.88197	0.009602	3.92713	0.07875
CASP8	-1.69821	0.2789	2.60756	0.5848	4.66995	0.09098	-4.31949	0.327
CCL4	7.70373	0.005389	8.9652	0.003643	13.5835	7.34e-07	8.81809	0.03378
CCL5	-3.1489	0.431	3.20345	0.9262	8.87391	0.003445	6.0066	0.5184
CD4	-1.39958	0.8949	0.0295863	0.9832	8.16029	0.00478	14.8767	0.77
CD14	-0.581877	0.8469	5.24421	0.2154	7.20417	0.01091	5.1274	0.1415
CD40	5.90493	0.4216	5.12341	0.01077	5.30775	0.04218	6.58237	0.001999
CD80	3.84839	0.1028	5.28774	0.008688	6.89441	0.01454	3.25213	0.1376
CD86	-3.01019	0.1774	3.30677	0.7843	8.08883	0.02521	-1.5028	0.2163
CSF2	-2.23696	0.4365	2.9269	0.931	8.07926	0.05423	-2.9595	0.1572
FAS	4.16933	0.0871	-2.07676	0.7996	5.69963	0.002904	3.15965	0.1191
IFIH1	4.74248	0.1591	7.17143	4.709e-06	8.41208	3.04e-07	7.33035	2.515e-05
IFNAR1	0.443114	0.5959	2.23066	0.2395	3.7624	0.151	3.52023	0.0189
IFNB	3.4394	0.06157	4.78749	0.1736	8.55573	0.0005062	15.6023	0.01356
IFNG	-1.57761	0.6954	6.07053	0.8052	8.14121	0.03831	-1.33899	0.4796
IL2	3.74959	0.08372	-1.39712	0.9099	3.62651	0.1573	5.61289	0.0113
IL4	4.63364	0.975	5.76835	0.04223	7.29831	0.00125	3.85618	0.09647
IL6	4.76529	0.02434	6.81716	0.01029	9.25119	0.0005359	9.85238	0.08267
IL15	-3.6843	0.06597	0.445774	0.7449	8.08874	0.02089	-3.47005	0.0892
IL18	7.45127	0.0683	6.88737	0.1005	8.62764	0.003638	10.5973	0.8033
IL1B	6.20629	0.2117	7.61801	0.01095	9.2387	0.001347	7.78761	0.3089
IL8L2	7.48591	0.005049	10.2297	0.0003227	11.8289	7.34e-07	9.07457	0.01972
IRF1	5.32266	0.001248	7.16618	0.002186	8.9629	3.341e-05	7.23113	1.257e-05
IRF7	4.47298	6.581e-05	7.28529	0.001701	8.50439	4.322e-05	8.08382	5.446e-06
JAK1	-1.68245	0.5985	-2.16083	0.4645	-3.24155	0.5367	2.73016	0.02735
JUN	0.440691	0.3591	3.59877	0.8758	-1.93656	0.7285	6.64028	0.1736
LITAF	-1.15451	0.8432	2.9484	0.5452	6.42101	0.004963	6.83632	0.003176
LY96	4.42495	0.3079	4.80704	0.1381	-2.2955	0.8711	14.39	0.02403
MAPK1	-0.167848	0.6036	-1.76404	0.555	0.660232	0.3217	-0.774039	0.8861
MAPK8	-0.333955	0.3828	0.295588	0.6084	0.81664	0.4233	1.6548	0.2958
MAPK14	1.66775	0.5743	-2.14586	0.3573	7.46544	0.04009	-0.140916	0.7206
MBL2	-4.06406	0.3032	9.2865	0.03836	3.68446	0.7845	4.90315	0.945
MX1	7.8989	0.0001477	8.82233	4.166e-05	9.30802	9.916e-06	8.27006	1.27e-07
MYD88	2.94089	0.06797	6.43513	0.003391	6.90568	0.0009105	4.93132	0.01582
MYH15	1.84412	0.616	7.86263	0.7228	4.11929	0.8256	11.4435	0.003625
NFKB1	-1.84082	0.8603	-4.57398	0.3907	5.36871	0.2801	3.76275	0.003182
NLRP3	-2.58133	0.3418	-1.88466	0.4423	6.97232	0.03814	0.778886	0.7303
NOS2	6.90029	0.0007075	6.23624	0.01811	6.50518	0.001386	7.23259	0.003931
SOCS1	5.90541	0.003692	4.36477	0.009903	8.33256	1.932e-05	14.9617	3.53e-07
SOCS2	-2.34804	0.2783	-0.175864	0.6262	2.7503	0.3989	12.8949	0.02537
STAT1	5.56994	0.000348	5.94771	0.0005564	7.86748	2.799e-05	7.08152	0.0002032
TICAM1	2.96401	0.1819	-2.02778	0.2093	5.21407	0.01497	13.7549	0.03012
TLR3	3.8257	0.2536	3.05289	0.5969	4.09761	0.05885	12.1252	0.01011
TLR4	4.40608	0.1144	2.55307	0.4228	6.78603	0.000181	6.55092	0.0046
TLR5	5.07438	0.1842	5.44019	0.1678	8.94362	0.003799	6.96516	0.06205
TLR7	-2.74511	0.4052	-4.13529	0.1704	4.23935	0.2871	13.3331	0.08054
TLR1LB	-0.378698	0.09846	8.83288	0.9353	5.74432	0.5232	3.62817	0.5222
TRAF3	1.89953	0.7847	3.74485	0.5799	6.53069	0.07214	1.22963	0.6425
TRAF5	-3.58684	0.2628	-3.81055	0.3382	7.2567	0.03306	-3.23833	0.1179
