# Supplementary material for: Conserved, breed-dependent, and subline-dependent innate immune responses of Fayoumi and Leghorn chicken embryos to Newcastle disease virus infection
Source: Sci Rep. 2019 May 10;9:7209. doi: 10.1038/s41598-019-43483-1 (PMC6510893; doi:10.1038/s41598-019-43483-1)
Supplement: Supplementary file 3 — Supplementary Dataset 2 [file 41598_2019_43483_MOESM3_ESM.xlsx]

## Sheet: Sheet1
Conserved, breed-dependent, and subline-dependent innate immune responses of Fayoumi and Leghorn chicken embryos to Newcastle disease virus infection
Megan Schilling123, Sahar Memari12, Meredith Cavanaugh12, Robab Katani15, Melissa S. Deist4, Jessica Radzio-Basu15, Susan J. Lamont4, Joram J. Buza3, and Vivek Kapur1234*
1 Pennsylvania State University, Huck Instutites of the Life Sciences, University Park, PA 16802, USA; 2 Pennsylvania State University, Animal Science Department, University Park, PA 16802, USA
3 The Nelson Mandela African Institution of Science and Technology, School of Life Science and Bioengineering, Arusha, Tanzania; 4 Iowa State University, Department of Animal Science, Ames IA 50011, USA
5 Pennsylvania State University, Applied Biological and Biosafety Research Laboratory, University Park, PA 16802, USA
Assay ID	Gene Symbol	Gene Name	NCBI Gene Reference
Gg03346920_m1	TRAF5	TNF receptor-associated factor 5	NM_204219.3;AJ720372.1;AB100868.1
Gg03313394_m1	TRAF3	TNF receptor-associated factor 3	BX932940.2;BX935958.2
Gg03317027_m1	HMBS	hydroxymethylbilane synthase	BX932073.1;CR407235.1
Gg03370191_m1	RPL4	ribosomal protein L4	NM_001007479.1;AY389964.1;AJ720803.1
Gg03815934_s1	ACTB	beta actin	NM_205518.1
APNKTJJ		NDV-Matrix
APPRK4G		NDV-Fusion
Gg03344087_m1	CAMP	cathelicidin antimicrobial peptide	NM_001024830.2;DQ092352.1;FJ938358.1;AY817057.1;HQ640432.1
Gg03339417_m1	CASP1	caspase 1; apoptosis-related cysteine peptidase	BX935020.2;AF031351.1;BX935032.2
Gg03362481_m1	CASP8	caspase 8; apoptosis-related cysteine peptidase	NM_204592.2;AY057939.1
Gg03338617_m1	CCL4	chemokine (C-C motif) ligand 4	NM_204720.1;Y18692.1
Gg03360168_m1	CCL5	chemokine (C-C motif) ligand 5	NM_001045832.1
Gg03812062_s1	CD14	CD14 molecule	NM_001139478.1;AM933591.1
Gg03347210_m1	CD4	CD4 molecule	NM_204649.1;AY560013.1;DQ202315.1;AY528652.1;AY560014.1;Y12012.1;AY560016.1
Gg03338314_m1	CD40	CD40 molecule; TNF receptor superfamily member 5	NM_204665.2;EF554721.1;AJ293700.1
Gg03360831_m1	CD80	CD80 molecule	NM_001079739.1;AJ851659.1;EF554723.1;AM050146.1
Gg03357699_m1	CD86	CD86 molecule	NM_001037839.1;EF554724.1;AM050135.1
Gg03370156_m1	CSF2	colony stimulating factor 2 (granulocyte-macrophage)	NM_001007078.1;EU939770.1;GQ421598.1;HQ008782.1;AJ621253.1
Gg03310507_m1	FAS	Fas (TNF receptor superfamily; member 6)	NM_001199487.1;AF296874.1;AF296875.1
Gg03314321_m1	IFIH1	interferon induced with helicase C domain 1	NM_001193638.1;JN376086.1;CR385175.1;AB371640.1
Gg03338945_m1	IFNAR1	interferon (alpha; beta and omega) receptor 1	NM_204859.1;AY744159.1;AF082664.1;AY723314.1;EU477527.1
Gg03344129_s1	IFNB	interferon; beta 1; fibroblast	NM_001024836.1;AY974089.1;AY831397.1;GU119897.1
Gg03348618_m1	IFNG	interferon; gamma	NM_205149.1;GQ246226.1;AJ634956.1;X99774.1;DQ470471.1;HQ739082.1;GQ421600.1;AY501004.1;EU931580.1;AF424744.1;U27465.1;FJ788637.1
Gg03337643_m1	IL15	interleukin 15	NM_204571.1;AY005476.1;EU034030.1;FJ788634.1;AF152927.1;KC250013.1;AF139097.1;HQ005358.1;EU334509.1
Gg03337831_m1	IL18	interleukin 18 (interferon-gamma-inducing factor)	NM_204608.1;AY775782.1;EU747333.1;AY628648.2;FJ788632.1;FJ882408.1;AY775780.1;AY920749.1;HM854281.1;AJ276025.1;AJ277865.1;EU334505.1;AY775781.1
Gg03347154_g1	IL1B	interleukin 1; beta	NM_204524.1;FJ788633.1;DQ393267.1;HQ008778.1;HQ329098.1;Y15006.1;HM179638.1
Gg03346864_m1	IL2	interleukin 2	NM_204153.1;AF221080.1;HQ008780.1;AF221081.1;AY029588.1;AY766162.1;AF483600.1;AF483599.1;AY370778.1;GU119890.1;AF000631.1;AF017645.1;AF033563.1;AY510091.1;AY370777.1;AF502412.1
Gg03370159_m1	IL4	interleukin 4	NM_001007079.1;GU119892.1;AJ621249.1;CR388898.1
Gg03337980_m1	IL6	interleukin 6 (interferon; beta 2)	NM_204628.1;JQ897539.1;HM179640.1;AB302327.1;AJ309540.1
Gg03349360_m1	IL8L2	interleukin 8-like 2	NM_205498.1;HM179639.1;DQ393272.2;HQ008779.1;M16199.1;J02975.1
Gg03339950_m1	IRF1	interferon regulatory factor 1	NM_205415.1;KC250010.1;L39766.1
Gg03339759_m1	IRF7	interferon regulatory factor 7	NM_205372.1;U20338.1
Gg03339017_m1	JAK1	Janus kinase 1	NM_204870.1;AF096264.1
Gg03356263_s1	JUN	jun proto-oncogene	NM_001031289.1
Gg03364359_m1	LITAF	lipopolysaccharide-induced TNF factor	NM_204267.1;AB058634.1;GU230788.1
Gg03315304_m1	LY96	lymphocyte antigen 96	BX932589.2;BX931181.2;BX932484.2
Gg03323837_m1	MAPK14	mitogen-activated protein kinase 14	AJ719744.1
Gg03363518_m1	MAPK1	mitogen-activated protein kinase 1	NM_204150.1;AY033635.1
Gg03331516_m1	MAPK8	mitogen-activated protein kinase 8	BX934173.1
Gg03337834_m1	MX1	myxovirus (influenza virus) resistance 1; interferon-inducible protein p78 (mouse)	NM_204609.1;EF575613.1;EF575632.1;EF575615.1;EF575624.1;EF575620.1;EF575640.1;EF575641.1;EF575612.1;HQ014737.1;EF575637.1;EF575638.1;EU348752.1;EF575629.1;EF575619.1;AB088533.1;EF575625.1;DQ316779.1;HQ014739.1;EF575623.1;EF575633.1;EF575614.1;HQ014740.1;EF575634.1;AY695797.1;EF575621.1;EF575630.1;EF575611.1;Z23168.1;HM775376.1;EF575622.1;EF575631.1;EF575627.1;EF575618.1;EF575609.1;EF575639.1;EF57…
Gg03364872_m1	MBL2	mannose-binding lectin (protein C) 2; soluble	NM_204349.2;JF717876.1;AF231714.1;JF717877.1;AF022226.1
Gg03355571_m1	MYD88	myeloid differentiation primary response gene (88)	NM_001030962.1;EF544486.1;AJ851640.1;EF011109.1
Gg03371179_m1	MYH15	myosin; heavy chain 15	NM_204766.1;AB032197.1;X59552.1
Gg03366668_m1	NFKB1	nuclear factor of kappa light polypeptide gene enhancer in B-cells 1	NM_205134.1;D13719.1;M86930.1;AF000241.1
Gg03315218_m1	NLRP3	NLR family; pyrin domain containing 3	KF318520.1;HQ730914.1;AJ851656.1
Gg03347749_m1	NOS2	nitric oxide synthase 2; inducible	NM_204961.1;U46504.1;U34045.1
Gg03811978_s1	SOCS1	suppressor of cytokine signaling 1	NM_001137648.1;EF554725.1;BX933215.2
Gg03366204_s1	SOCS2	suppressor of cytokine signaling 2	NM_204540.1;AF540005.1;AF498236.1
Gg03343400_m1	STAT1	signal transducer and activator of transcription 1; 91kDa	NM_001012914.1;AJ720431.1
Gg03813681_s1	TICAM1	toll-like receptor adaptor molecule 1	NM_001081506.1;EF025853.1
Gg03359006_m1	TLR3	toll-like receptor 3	NM_001011691.3;DQ780341.2;JF273967.1
Gg03354643_m1	TLR4	toll-like receptor 4	NM_001030693.1;JQ711149.1;JQ711150.1;KF697090.1;JQ711146.1;JQ711151.1;JQ711147.1;JQ711152.1;JQ711148.1
Gg03344019_s1	TLR5	toll-like receptor 5	NM_001024586.1;JF767216.1;DQ004555.1;JF767211.1;JF767217.1;JF767212.1;JF767219.1;JF767214.1
Gg03372556_s1	TLR1LB	toll-like receptor 1-like B	NM_001081709.3;DQ518918.1;AB272095.1;AB290903.1
Gg03812600_m1	TLR7	toll-like receptor 7	NM_001011688.2;DQ780342.1;AJ720504.1;AJ627563.1
Gg03346982_m1	GAPDH	glyceraldehyde-3-phosphate dehydrogenase	NM_204305.1;K01458.1;V00407.1;AF047874.1;AY466166.1
