# Supplementary material for: Conserved, breed-dependent, and subline-dependent innate immune responses of Fayoumi and Leghorn chicken embryos to Newcastle disease virus infection
Source: Sci Rep. 2019 May 10;9:7209. doi: 10.1038/s41598-019-43483-1 (PMC6510893; doi:10.1038/s41598-019-43483-1)
Supplement: Supplementary file 4 — Supplementary Dataset 3 [file 41598_2019_43483_MOESM4_ESM.xlsx]

## Sheet: Sheet1
Conserved, breed-dependent, and subline-dependent innate immune responses of Fayoumi and Leghorn chicken embryos to Newcastle disease virus infection
Megan Schilling123, Sahar Memari12, Meredith Cavanaugh12, Robab Katani15, Melissa S. Deist4, Jessica Radzio-Basu15, Susan J. Lamont4, Joram J. Buza3, and Vivek Kapur1234*
1 Pennsylvania State University, Huck Instutites of the Life Sciences, University Park, PA 16802, USA; 2 Pennsylvania State University, Animal Science Department, University Park, PA 16802, USA
3 The Nelson Mandela African Institution of Science and Technology, School of Life Science and Bioengineering, Arusha, Tanzania; 4 Iowa State University, Department of Animal Science, Ames IA 50011, USA
5 Pennsylvania State University, Applied Biological and Biosafety Research Laboratory, University Park, PA 16802, USA
	1	2	3	4	5	6	7	8
A	NDV-M	CD4	IFNB	IL8L2	MAPK1	NOS2	-	-
B	NDV-F	CD40	IFNG	IRF1	MAPK8	SOCS1	-	-
C	CAMP	CD80	IL15	IRF7	MX1	SOCS2	TLR1LB	ACTB
D	CASP1	CD86	IL18	JAK1	MBL2	STAT1	TLR7	GAPDH
E	CASP8	CSF2	IL1B	JUN	MYD88	TICAM1	TRAF3	HMBS
F	CCL4	FAS	IL2	LITAF	MYH15	TLR3	TRAF5	RPL4
G	CCL5	IFIH1	IL4	LY96	NFKB1	TLR4	-	-
H	CD14	IFNAR1	IL6	MAPK14	NLRP3	TLR5	-	-
